# Supplementary material for: Primary neuroendocrine tumors of the ovary: Management and outcomes
Source: Cancer Med. 2021 Nov 12;10(23):8558–69. doi: 10.1002/cam4.4368 (PMC8633223; doi:10.1002/cam4.4368)
Supplement: Supplementary file 2 — Table S1 [file CAM4-10-8558-s002.xlsx]

## Sheet: Sheet1
				Supplemental Table 1. Treatment at each stage.
					StageI	StageII	StageIII	StageIV
					n=159	n=23	n=101	n=148
				Surgery alone	125	7	15	15
				Surgery + CTX	25	10	46	35
				Surgery + CCRT	5	2	5	5
				CTX alone	2	3	18	39
				CCRT	0	0	0	8
				RT alone	0	0	2	2
				No treatment	2	1	15	44
				Abbreviations:RT, radiation; CTX, chemotherapy; CCRT, concurrent chemoradiation
